# Supplementary material for: Clinical AI Beyond Development: A Scoping Review of Deployment-Related Robustness, Algorithmovigilance, and Lifecycle Oversight
Source: Healthcare (Basel). 2026 Jul 8;14(14):2052. doi: 10.3390/healthcare14142052 (PMC13409740; doi:10.3390/healthcare14142052)
Supplement: Supplementary file 1 [file healthcare-14-02052-s001.zip]

Archive with 2 entries (2 files):
- healthcare-4326906-supplementary Tables-main.pdf
- healthcare-4326906-supplementary-english.pdf
